# Supplementary material for: Transcriptome-Based Spatiotemporal Analysis of Drought Response Mechanisms in Two Distinct Peanut Cultivars
Source: Int J Mol Sci. 2024 Nov 5;25(22):11895. doi: 10.3390/ijms252211895 (PMC11593740; doi:10.3390/ijms252211895)
Supplement: Supplementary file 1 [file ijms-25-11895-s001.zip › 11-4 Supplementary figures and tables/Supplementary table S2.xlsx]

## Sheet: exp.group.xls
Table S2 Differentially expressed key gene identified in key pathways
Gene id	Symbol	No.	H-CK-J	H-9-J	H-12-J	F-CK-J	F-9-J	F-12-J	H-CK-Y	H-9-Y	H-12-Y	F-CK-Y	F-9-Y	F-12-Y
Photosynthesis
PSⅡ
arahy.Tifrunner.gnm2.ann1.J2LHWB	PSBY	1	44.66	114.66	80.8733	63.5433	92.5933	88.3733	231.61	131.56	133.067	300.993	189.783	184.243
arahy.Tifrunner.gnm2.ann1.RVN5Z1	psbW	2	6.49	22.65	12.22	6.18667	13.6133	13.4033	10.7167	1.16	3.38	7.52667	1.23333	2.14333
arahy.Tifrunner.gnm2.ann1.L9FPHH	PSBS	3	28.1	111.673	52.1267	108.393	151.39	60.8533	381.853	153.123	190.223	550.493	206.95	193.003
arahy.Tifrunner.gnm2.ann1.QP7RRL	PSBS	4	9.85	38.68	17.72	40.6667	52.82	23.43	113.967	40.0267	44.5067	172.103	60.0533	45.3
arahy.Tifrunner.gnm2.ann1.9QX17Y	PSBR	5	223.267	313.33	241.407	222.663	262.107	308.25	1007.42	362.627	490.87	952.607	461.797	485.447
arahy.Tifrunner.gnm2.ann1.HCTL36	PSBR	6	282.01	279.047	222.143	279.553	236.563	286.793	979.773	343.693	455.97	1036.27	425.677	436.417
arahy.Tifrunner.gnm2.ann1.1B2UBR	PSBQ2	7	224.88	139.13	117.97	205.65	160.367	194.55	1141.25	275.427	292.723	975.3	320.61	317.907
arahy.Tifrunner.gnm2.ann1.G1SUYP	PSBQ2	8	169.947	121.373	106.753	162.353	137.283	149.717	878.713	146.457	127.037	765.197	188.04	170.95
arahy.Tifrunner.gnm2.ann1.1944SK	PSBP	9	122.39	200.053	153.7	140.253	219.753	216.423	576.587	149.007	172.8	570.387	201.867	191.5
arahy.Tifrunner.gnm2.ann1.30A6BG	PSBP	10	205.857	317.39	244.57	175.167	296.707	280.21	1066.75	170.437	212.15	919.663	284.087	283.503
arahy.Tifrunner.gnm2.ann1.MMUF9T	PSBP	11	34.9733	43.66	31.12	59.5433	66.79	66.7	158.467	75.2433	92.27	245.487	95.42	80.0833
arahy.Tifrunner.gnm2.ann1.09KNS5	PSBO	12	118.83	172.667	166.4	126.177	164.397	188.37	649.543	163.8	187.223	590.837	247.973	267.62
arahy.Tifrunner.gnm2.ann1.49ZYT6	PSBO	13	74.8067	105.453	106.557	93.5833	123.39	130.403	445.883	106.133	117.13	455.987	176.19	173.323
arahy.Tifrunner.gnm2.ann1.RBYB13	PSBO	14	98.8067	135.107	109.16	117.717	115.997	126.12	481.27	129.917	149.977	491.097	187.43	206.157
arahy.Tifrunner.gnm2.ann1.Y7HUGW	PSBO	15	119.443	148.367	111.397	123.653	121.24	148.507	540.177	112.733	130.157	512.613	161.613	178.62
arahy.Tifrunner.gnm2.ann1.8A6KBK	psbC	16	0.67	2.42	10.4467	0.676667	3.76333	6.51667	28.2367	6.65	6.64	10.0533	2.83333	4.6
arahy.Tifrunner.gnm2.ann1.92HTUM	psbC	17	0.0166667	0.31	0.893333	0.113333	0.4	0.496667	2.73333	0.7	0.57	1.05	0.383333	0.59
arahy.Tifrunner.gnm2.ann1.0W708Z	psbB	18	1.13667	1.93	7.25667	1.24667	3.23667	4.15	9.77667	4.08333	3.44333	7.27667	2.95333	2.65
arahy.Tifrunner.gnm2.ann1.FT2N09	psbB	19	4.19667	2.11667	1.79	3.46333	2.48667	3.23667	4.05	2.55333	3.07667	2.88333	3.22333	4.28667
arahy.Tifrunner.gnm2.ann1.0R479N	psbA	20	3.81	7.19333	24.0367	4.79667	8.68667	13.2033	29.49	26.14	40.5533	30.9933	23.9767	37.0267
arahy.Tifrunner.gnm2.ann1.72UZ71	PSB28	21	15.3833	29.9433	21.4733	26.56	35.7633	16.73	45.7567	38.7333	33.5067	69.15	42.1333	31.75
arahy.Tifrunner.gnm2.ann1.FRV526	PSB28	22	3.24667	15.3367	8.44667	8.96333	15.9767	6.72667	16.6467	17.7333	13.8833	33.4367	20.4333	17.4233
arahy.Tifrunner.gnm2.ann1.IUT8LB	PNSL3	23	1.98	1.05667	0.386667	7.79333	2.10667	0.896667	24.42	0.603333	0.426667	62.8033	2.41333	0.366667
arahy.Tifrunner.gnm2.ann1.TVDX40	PNSL3	24	3.24667	1.59	0.25	11.28	3.70333	1.30667	49.8833	10.1833	11.05	89.3233	18.31	11.6367
arahy.Tifrunner.gnm2.ann1.I21UC1	PNSL2	25	0.736667	2.71	1.16667	5.68	8.06	2.75	23.1333	4.91	5.30667	49.63	10.75	4.99
arahy.Tifrunner.gnm2.ann1.T46WBJ	PNSL2	26	0.646667	2.21	0.913333	5.92333	6.85	3.64333	40.5267	18.6633	30.5567	75.54	31.52	22.3733
arahy.Tifrunner.gnm2.ann1.WM01M4	PNSL2	27	0.03	0.113333	0	0.15	0.13	0.216667	0.653333	0.593333	0.62	1.39	0.403333	0.233333
PSΙ
arahy.Tifrunner.gnm2.ann1.18YQBF	PSAL	1	151.583	198.207	195.533	179.993	221.243	248.387	1293.52	272.387	374.107	1238.46	395.49	484.393
arahy.Tifrunner.gnm2.ann1.MF538D	PSAL	2	135.733	180.597	158.26	147.22	182.49	187.96	1107.7	226.32	324.233	1065.96	311.993	371.43
arahy.Tifrunner.gnm2.ann1.9042LP	PSAK	3	106.997	151.657	72.36	75.35	140.33	119.41	281.43	120.097	129.957	189.9	178.66	139.567
arahy.Tifrunner.gnm2.ann1.ZS1M1K	PSAK	4	72.03	134.607	66.09	49.1233	121.433	96.56	254.277	86.71	80.1467	158.85	133.077	92.9267
arahy.Tifrunner.gnm2.ann1.71HCYD	PSAH2	5	59.1833	98.73	35.1467	67.41	58.2633	33.5967	381.37	77.67	48.1367	438.087	84.4433	37.65
arahy.Tifrunner.gnm2.ann1.YBSA05	PSAH2	6	170.57	143.633	133.073	177.81	150.47	166.617	982.993	255.023	349.557	772.523	372.24	458.483
arahy.Tifrunner.gnm2.ann1.4PD0PP	PSAG	7	95.3467	252.707	150	164.833	261.957	232.16	694.493	372.52	349.543	881.563	584.007	511.493
arahy.Tifrunner.gnm2.ann1.PX7M3V	PSAF	8	151.58	212.76	205.74	148.853	214.85	232.53	812.473	213.737	213.16	776.137	299.647	286.473
arahy.Tifrunner.gnm2.ann1.VHAI7W	PSAF	9	44.52	72.81	65.67	47.0733	74.0467	72.5633	208.313	91.7533	87.3633	242.443	121.773	112.86
arahy.Tifrunner.gnm2.ann1.DHZ2RQ	PSAEB	10	79.5133	82.5467	48.1333	82.2333	74.87	67.2933	182.12	86.97	90.19	193.863	109.89	90.3767
arahy.Tifrunner.gnm2.ann1.HB1P9N	PSAEB	11	81.6033	66.0967	48.08	75.2733	71.84	71.25	331.217	116.92	107.603	300.427	157.273	134.78
arahy.Tifrunner.gnm2.ann1.PI6GK2	PSAEB	12	96.3767	68.7133	47.7033	81.6633	62.1967	73.6333	367.803	73.71	72.7967	308.263	113.26	85.6633
arahy.Tifrunner.gnm2.ann1.QW0L8Q	PSAE-1	13	45.68	25.0233	40.6	43.5333	26.8667	65.5167	180.003	22.0033	109.25	177.503	27.3767	77.7333
arahy.Tifrunner.gnm2.ann1.TN6DUA	PSAE-1	14	21.8433	15.2833	29.87	36.3733	20.1367	53.1333	95.9233	5.23	51.7033	85.62	9.38333	38.1233
arahy.Tifrunner.gnm2.ann1.110G34	PSAE1	15	61.08	55.87	32.8167	59.03	54.81	51.4133	115.56	76.8633	72.4667	117.437	96.7667	73.3833
arahy.Tifrunner.gnm2.ann1.UAEM0K	psaB	16	0.736667	1.51333	6.44	0.886667	2.40333	3.25	7.63667	3.01	2.00333	5.61667	2.47333	3
arahy.Tifrunner.gnm2.ann1.3I3T69	psaA	17	0.536667	1.21	5.59333	0.64	2.07667	2.79333	6.39667	2.19333	1.71	4.34333	1.74333	2.01667
Photosynthethic electron transport
arahy.Tifrunner.gnm2.ann1.8FEK6M	PETJ	1	1.99	1.58667	0.723333	3.48	1.70667	1.16333	4.24333	1.23667	2.21667	6.14333	1.52333	1.88333
arahy.Tifrunner.gnm2.ann1.X3ZR55	PETJ	2	1.36333	0.66	0.44	2.52667	0.983333	0.676667	2.65	1.07333	1.69667	3.34667	1.52667	1.62333
arahy.Tifrunner.gnm2.ann1.5F6K96	PETH	3	43.0133	49.0033	43.3167	49.9567	44.9167	52.51	178.923	101.14	161.713	227.54	137.28	173.22
arahy.Tifrunner.gnm2.ann1.61CDGC	PETH	4	43.0133	49.0033	43.3167	49.9567	44.9167	52.51	178.923	101.14	161.713	227.54	137.28	173.22
arahy.Tifrunner.gnm2.ann1.AR01JJ	PETH	5	13.7567	31.3333	13.68	37.3933	38.7133	14.5367	217.703	73.01	58.0833	336.943	102.167	66.38
arahy.Tifrunner.gnm2.ann1.BW0ALG	PETH	6	4.65333	3.25667	2.66667	3.09667	3.75333	7.69667	10.4633	8.44667	10.61	6.46333	8.40667	11.7233
arahy.Tifrunner.gnm2.ann1.E2679H	PETH	7	6.60667	3.67	2.90667	1.29333	0.433333	2.22	6.39667	1.88333	4.56667	1.61667	0.666667	1.13
arahy.Tifrunner.gnm2.ann1.ZQ3F6U	PETH	8	13.3867	29.3933	16.1767	36.12	36.2533	14.6167	211.353	70.32	65.16	339.497	108.73	71.09
arahy.Tifrunner.gnm2.ann1.X4SEKR	PETE	9	142.337	149.39	110.333	182.627	128.34	126.18	571.863	45.31	79.11	690.523	63.2767	74
arahy.Tifrunner.gnm2.ann1.X5CP5W	PETE	10	58.44	81.71	58.1033	104.427	72.66	64.38	358.923	19.36	38.4667	472.327	38.5667	41.86
arahy.Tifrunner.gnm2.ann1.9X74H2	FDX3	11	16.1067	12.6633	10.4667	12.2667	7.98333	7.99333	4.63667	4.51	6.77	6.38333	4.17667	6.30333
Cytochrome b6f comple
arahy.Tifrunner.gnm2.ann1.GZ00NU	petD	1	0.31	0.426667	2.66333	0.273333	0.603333	1.04	4.15	1.46	2.39667	2.77333	1.15	1.19
arahy.Tifrunner.gnm2.ann1.39S8LV	petC	2	20.6767	22.0833	9.65	43.3267	26.48	14.4633	153.297	56.4733	40.99	277.21	79.5933	35.7
arahy.Tifrunner.gnm2.ann1.F0UT86	petC	3	34.9633	34.4167	14.7333	61.4733	38.96	26.1667	159.06	116.627	91.3667	310.253	124.65	65.4467
arahy.Tifrunner.gnm2.ann1.NN0MZU	petC	4	56.5	59.7567	44.1867	87.9567	75.2833	71.1267	482.817	233.117	230.7	587.933	266.16	241.56
arahy.Tifrunner.gnm2.ann1.V1P8P6	petC	5	58.8967	37.8733	22.35	76.19	44.1967	43.8767	473.793	168.84	163.1	578.527	179.22	147.94
arahy.Tifrunner.gnm2.ann1.2KV113	petB	6	0.0533333	0.183333	0.263333	0.0266667	0.136667	0.176667	0.7	0.27	0.19	0.23	0.366667	0.11
arahy.Tifrunner.gnm2.ann1.B5AM0N	petB	7	0.313333	0.663333	2.79	0.5	1.27333	1.80667	4.15667	1.77333	1.71333	3.75	0.933333	1.09667
arahy.Tifrunner.gnm2.ann1.Z0BJS7	petA	8	1.31333	1.51333	1.77667	1.33333	1.56	1.49	4.53667	2.94667	2.31333	4.26	2.7	2.45
ATP synthase
arahy.Tifrunner.gnm2.ann1.2I1I1C	ATPD	1	42.6167	95.3367	80.9767	56.5367	98.1367	72.3367	300.96	141.787	153.34	412.983	203.877	217.143
arahy.Tifrunner.gnm2.ann1.B1KDZW	ATPC2	2	0.403333	0.233333	0.426667	0.44	0.0666667	0.0166667	0.28	0.0633333	0.0966667	0.0966667	0	0.166667
arahy.Tifrunner.gnm2.ann1.F6CLKD	ATPC	3	20.0633	40.8033	25.9967	34.7067	37.3633	31.18	143.773	57.2667	51.39	249.76	83.6467	66.6133
arahy.Tifrunner.gnm2.ann1.KSV0XM	ATPC	4	13.4733	35.0833	24.2967	23.1333	31.7633	26.53	147.703	34.3133	33.2133	232.293	50.0233	32.1567
arahy.Tifrunner.gnm2.ann1.487MWI	atpB	5	0.523333	0.663333	1.75	0.653333	1.05333	1.07333	5.61	0.88	0.3	4.03	1.07333	0.623333
arahy.Tifrunner.gnm2.ann1.QU8SEY	atpB	6	0.216667	0.246667	0.276667	0.136667	0.133333	0.266667	1.47667	0.26	0	0.523333	0.25	0.1
arahy.Tifrunner.gnm2.ann1.AF7BT4	atpA	7	0.556667	0.966667	2.54667	0.903333	1.25	2.95333	11.97	6.73667	3.39333	11.0067	5.11333	4.14333
arahy.Tifrunner.gnm2.ann1.0W8RKK	--	8	2.38333	11.6533	6.16	4.60333	12.7767	8.42	8.34667	73.7	53.37	10.57	76.6233	56.7733
arahy.Tifrunner.gnm2.ann1.CW3FX9	SEND33	9	41.3167	30.5633	22.0533	37.7833	17.5467	18.4267	134.79	4.52	2.82333	245.87	13.89	4.99667
C3 Carbon Fixation
arahy.Tifrunner.gnm2.ann1.99IIFJ	rbcL	1	2.78333	8.72	42.25	3.28333	12.74	16.87	136.877	42.0367	31.2433	75.73	25.8233	35.05
arahy.Tifrunner.gnm2.ann1.97RMNS	rbcS	2	379.933	262.653	173.467	612.763	316.8	210.47	5114.9	419.733	350.853	7924.16	847.483	697.183
arahy.Tifrunner.gnm2.ann1.FHUH7B	rbcS	3	130.66	78.41	48.2433	317.283	111.537	64.01	2677.24	166.213	61.0067	4956.83	296.283	137.753
arahy.Tifrunner.gnm2.ann1.HCT4KE	rbcS	4	21.35	19.3533	17.82	24.0367	15.2533	14.1267	21.0933	6.17	6.44667	26.2	5.97333	6.09667
arahy.Tifrunner.gnm2.ann1.XT6T0B	rbcS	5	327.273	172.667	147.04	462.43	217.837	157.307	2620.83	220.003	203.71	4238.32	482.84	393.16
arahy.Tifrunner.gnm2.ann1.I56F9F	rbcS	6	316.413	180.033	134.063	472.15	227.097	160.163	6360.31	416.73	192.993	10422.3	719.91	459.463
arahy.Tifrunner.gnm2.ann1.K6N5RU	rbcS	7	21.35	19.3533	17.82	24.0367	15.2533	14.1267	21.0933	6.17	6.44667	26.2	5.97333	6.09667
arahy.Tifrunner.gnm2.ann1.YW5LIS	PGK3	8	72.6733	101.147	135.317	56.91	58.33	80.6167	42.5567	51.81	69.0633	35.6767	43.2767	73.9633
arahy.Tifrunner.gnm2.ann1.9XY3DG	PGK3	9	138.417	203.063	261.333	107.547	108.883	164.94	88.11	111.603	145.41	72.3167	85.7667	144.093
arahy.Tifrunner.gnm2.ann1.80STHH	At1g56190(PGK)	10	38.2633	89.1833	80.0967	37.4867	92.53	73.9433	101.663	45.3467	42.81	125.56	73.2233	62.23
arahy.Tifrunner.gnm2.ann1.UZ3GC4	At1g56190(PGK)	11	54.8467	122.323	105.627	59.4333	127.573	103.44	169.503	78.21	67.9467	234.683	128.01	97.05
arahy.Tifrunner.gnm2.ann1.E4H4JU	PGK	12	1.17333	1.17667	1.21667	1.58333	1.21	1.58667	2.75	2.73333	3.41333	3.26333	2.95667	3.88
arahy.Tifrunner.gnm2.ann1.PE1IHV	PGK	13	1.80667	1.46333	1.26667	2.13667	1.41333	1.42333	3.80333	2.74667	3.77667	5.33667	2.96	4.39667
arahy.Tifrunner.gnm2.ann1.D2DMXG	GAPA	14	80.1267	150.177	97.6833	112.127	148.54	103.33	290.7	122.96	115.723	495.23	198.353	147.983
arahy.Tifrunner.gnm2.ann1.FN6RIW	GAPA	15	214.61	388.287	248.247	294.457	382.583	267.537	764.983	287.37	264.46	1343.75	466.58	341.497
arahy.Tifrunner.gnm2.ann1.8EQN3M	GAPB(GAPA)	16	0.106667	0.45	0.366667	0.12	0.166667	0.0433333	0.4	0.25	0.353333	1.06	0.373333	0.233333
arahy.Tifrunner.gnm2.ann1.BA5EUQ	GAPB(GAPA)	17	26.3367	74.1	48.4167	49.1367	83.57	40.02	156.263	70.7367	51.3467	273.953	127.487	75.3567
arahy.Tifrunner.gnm2.ann1.YN8IJ2	GAPB(GAPA)	18	38.3633	52.3367	38.6267	55.5867	63.5	36.9067	159.647	47.4267	39.4833	288.38	79.56	50.4533
arahy.Tifrunner.gnm2.ann1.ZX8DBB	GAPB(GAPA)	19	0.03	0.27	0.223333	0.273333	0.2	0.0766667	0.42	0.173333	0.183333	0.82	0.4	0.243333
arahy.Tifrunner.gnm2.ann1.QHP0ED	GAPC2(GAPA)	20	17.5333	16.5933	23.1033	10.2967	8.76	9.66	5.4	4.28333	5.81333	3.07333	3.50667	4.90333
arahy.Tifrunner.gnm2.ann1.VRBE94	GAPC2(GAPA)	21	471.56	903.353	1057.24	363.957	499.47	670.71	269.91	599.693	596.1	193.397	444.983	502.187
arahy.Tifrunner.gnm2.ann1.5PGU74	GAPCP1	22	24.5633	15.46	20.69	19.6633	11.89	15.2433	7.90667	7.82667	8.11333	7.92	5.56333	7.48667
arahy.Tifrunner.gnm2.ann1.F06IQB	GAPCP1	23	24.3767	19.9167	24.1967	21.1133	15.41	16.7033	5.78	6.20667	7.47333	4.66	4.60333	6.51
arahy.Tifrunner.gnm2.ann1.YH7XEC	GAPC2(GAPA)	24	5.01667	8.50667	6.91333	5.16667	3.30667	3.24333	3.73333	2.87333	2.76333	2.36	1.74333	6
arahy.Tifrunner.gnm2.ann1.YL3Z6V	GAPC2(GAPA)	25	441.817	741.97	861.03	319.587	376.77	557.06	282.817	346.583	407.193	207.077	288.367	352.147
arahy.Tifrunner.gnm2.ann1.K5ZE2Z	FBA1(ALDO)	26	4.1	5.3	2.84	0.92	1.25	2.23	89.2067	31.3433	29.9	46.6	13.3033	4.57
arahy.Tifrunner.gnm2.ann1.P96X61	FBA1(ALDO)	27	131.677	158.763	169.083	159.253	174.68	176.483	732.687	154.083	237.073	660.333	161.01	218.56
arahy.Tifrunner.gnm2.ann1.LML9QV	FBA2(ALDO)	28	73.3467	247.593	208.573	115.787	201.457	195.36	305.453	82.6067	161.097	280.19	116.407	145.787
arahy.Tifrunner.gnm2.ann1.FK49XX	FBA3(ALDO)	29	59.95	42.0467	58.38	41.4333	35.78	50.2567	21	16.65	22.29	13.3133	14.7833	23.2733
arahy.Tifrunner.gnm2.ann1.7JNS89	FBA3(ALDO)	30	57.6467	48.5133	58.12	39.26	37.3667	43.35	28.6	18.7633	28.9	16.8867	16.33	25.3133
arahy.Tifrunner.gnm2.ann1.LK110R	FBA8(ALDO)	31	0.873333	0.69	1.02667	0.36	0.0833333	0.133333	1.65	0.766667	0.91	0.786667	0.126667	0.18
arahy.Tifrunner.gnm2.ann1.LMZT46	FBA8(ALDO)	32	49.8533	34.2967	31.0033	24.1933	18.7533	16.9967	10.49	7.03333	6.39333	8.36333	6.18	6.97333
arahy.Tifrunner.gnm2.ann1.C9QL2M	FBA8(ALDO)	33	28.7	29.4967	28.35	16.8533	18.9367	15.78	9.78	7	7.38333	9.26333	5.42333	6.41667
arahy.Tifrunner.gnm2.ann1.S70RIU	FBA8(ALDO)	34	0.873333	0.69	1.02667	0.36	0.0833333	0.133333	1.65	0.766667	0.91	0.786667	0.126667	0.18
arahy.Tifrunner.gnm2.ann1.SFW5N9	ALDC(ALDO)	35	231.787	370.513	344.147	173.413	207.047	271.643	113.157	84.21	95.68	83.1233	72.1133	108.36
arahy.Tifrunner.gnm2.ann1.LI5GRW	ALDC(ALDO)	36	144.513	241.957	218.457	114.093	123.493	167.267	57.2967	53.3567	57.69	54.4633	43.5267	67.51
arahy.Tifrunner.gnm2.ann1.W5PE0L	ALDP(ALDO)	37	5.60333	7.97333	4.15	43.9633	54.1633	57.7467	116.227	39.8	48.9867	97.9333	41.8733	75.9
arahy.Tifrunner.gnm2.ann1.1GV9IW	fbp	38	6.37667	5.70333	5.17	12.7867	11.7133	7.03	22.1033	15.33	16.51	34.68	21.48	20.5633
arahy.Tifrunner.gnm2.ann1.UFG3JK	fbp	39	6.71667	4.45	4.87333	12.9433	9.38333	6.78	22.9267	6.34	13.8367	30.16	9.46667	14.8567
arahy.Tifrunner.gnm2.ann1.I5JRZ8	FBPban1	40	15.6467	13.82	10.9767	17.8033	15.1367	12.6367	15.15	10.2233	9.65	17.8033	13.71	11.4967
arahy.Tifrunner.gnm2.ann1.P6MJUK	FBP	41	3.26333	19.8667	6.66	11.7967	24.26	7.57667	66.09	10.45	9.01667	149.12	22.0267	11.6767
arahy.Tifrunner.gnm2.ann1.MSB8QE	FBP	42	4.30333	17.6733	7.33	11.72	20.43	8.7	67.4733	7.15667	7.90333	127.317	13.6033	8.54667
arahy.Tifrunner.gnm2.ann1.TRC77F	FBPban1	43	24.9667	26.9433	19.5767	27.4867	32.9433	23.1233	19.52	22.35	16.9933	23.46	27.78	18.98
arahy.Tifrunner.gnm2.ann1.VIF38V	OsI_04558	44	0.2	2.40667	1.25333	1.06667	5.59	1.33667	42.5	6.54667	2.06	115.07	13.3033	3.12333
arahy.Tifrunner.gnm2.ann1.8F004F	TKL-1	45	21.1767	71.12	47.9967	64.29	91.2867	42.2967	136.18	66.7767	56.7967	302.553	125.15	80.5733
arahy.Tifrunner.gnm2.ann1.5GPW5B	TKL-1	46	27.0733	79.5267	56.19	72.15	105.24	54.65	116.447	72.8767	72.67	260.55	129.543	101.923
arahy.Tifrunner.gnm2.ann1.A52I0E	TKL-2	47	22.3	26.33	29.7667	13.76	23.1133	19.44	2.72667	5.67333	5.61333	2.50667	5.64333	7.61333
arahy.Tifrunner.gnm2.ann1.N7BB1S	TKL-2	48	27.1567	33.37	40.0233	20.68	29.6667	26.3	4.78333	6.72667	5.73	4.29	5.03333	6.95333
arahy.Tifrunner.gnm2.ann1.EZF9IN	At3g55800 SEBP	49	20.4433	59.03	23.48	38.93	58.1433	30.1633	103.103	80.1933	93.35	181.753	106.347	85.6
arahy.Tifrunner.gnm2.ann1.M6YT3U	At3g55800SEBP	50	19.4733	54.48	24.6467	35.68	56.4467	26.1967	109.177	72.6467	77.5833	170.893	93.29	71.14
arahy.Tifrunner.gnm2.ann1.6YEN7W	RPI2	51	6.27667	2.98333	2.98333	19.3467	3.38	2.77	3.38333	3.71667	3.01667	8.92333	6.18667	4.29333
arahy.Tifrunner.gnm2.ann1.IMCF17	RPI2	52	20.58	3.39333	4.3	73.6767	2.65667	1.73667	12.79	5.78	9.39667	39.69	17.0167	8.28667
arahy.Tifrunner.gnm2.ann1.85QD0P	RPI4	53	4.46333	1.96333	2.15	8.14	2.96333	2.64	11.2833	3.12333	2.55	19.8867	3.34667	3.26667
arahy.Tifrunner.gnm2.ann1.ZN1LAP	RPI4	54	1.73667	0.343333	0.516667	3.93	0.94	0.666667	11.5267	3.38667	2.95333	21.61	3.94667	3.56333
arahy.Tifrunner.gnm2.ann1.D99XSD	RPI3	55	13.37	18.5833	16.5067	15.8967	12.97	11.7067	32.96	6.1	9.30333	59.6867	7.22	11.6533
CAM path way
arahy.Tifrunner.gnm2.ann1.XB7NUW	PPC1	1	1.92333	1.31667	1.78333	2.06333	2.2	2.22	2.52333	2.06	2.11667	2.45333	2.05	2.58667
arahy.Tifrunner.gnm2.ann1.09V7NE	PPC1	2	10.5867	4.38667	11.1133	6.38333	3.34333	5.38333	71.1133	3.23	15.1767	53.89	3.32	9.48333
arahy.Tifrunner.gnm2.ann1.Y91V86	PPC1	3	12.72	10.4	21.23	11.09	7.57333	11.62	48.2533	6.93	13.7733	41.4133	5.62333	11.6333
arahy.Tifrunner.gnm2.ann1.4G3XR6	PPC1	4	12.1233	11.59	19.6067	10.0833	7.51	6.99333	1.75667	1.27	1.57333	2.02667	1.13667	1.79
arahy.Tifrunner.gnm2.ann1.7TG2KL	PPC1	5	6.4	9.56667	13.9467	6.46667	5.75667	5.04	0.953333	0.796667	0.92	1.10667	0.44	0.68
arahy.Tifrunner.gnm2.ann1.967JHU	PPC2	6	14.0133	16.4167	22.9233	11.19	10.9367	11.37	55.2867	165.23	124.333	27.4133	170.34	120.887
arahy.Tifrunner.gnm2.ann1.W1M4EN	PPC2	7	2.16333	1.85333	1.49333	1.89333	1.77	1.84667	1.92	2.03333	2.24667	2.16	2.12333	1.78
arahy.Tifrunner.gnm2.ann1.HT9EWH	PPC2	8	0.113333	0.07	0.133333	0.07	0.04	0.0466667	1.71	0.0833333	0.0833333	1.45667	0.0666667	0.176667
arahy.Tifrunner.gnm2.ann1.E8CC8A	PPC2	9	9.04333	9.42	12.31	9.09667	8.18	6.62333	31.6667	110.82	75.7967	21.88	102.183	71.3767
arahy.Tifrunner.gnm2.ann1.7GR9X4	PPC4	10	3.82333	24.6733	16.8833	5.35333	27.3133	14.7467	6.00333	24.9267	16.0267	9.01	27.35	13.77
arahy.Tifrunner.gnm2.ann1.3YC2HT	PPC4	11	4.92333	32.8467	24.3733	6.19667	37.5133	22.91	8.15	41.4533	25.9867	12.4767	39.81	21.25
arahy.Tifrunner.gnm2.ann1.X6HICW	PPC4	12	0.0466667	0.0266667	0.03	0.02	0.113333	0.103333	0.323333	2.03333	1.41333	0.453333	2.75	1.72
arahy.Tifrunner.gnm2.ann1.Q0CVUM	PPC16	13	17.0233	16.6367	23.9067	15.2033	13.1267	13.9433	27.53	12.04	21.75	23.1133	9.91667	17.2367
arahy.Tifrunner.gnm2.ann1.L2N2VT	PPC16	14	31.9867	32.6867	49.8067	23.7867	25.3867	30.47	40.5667	14.0867	31.0867	33.1833	10.68	27.7667
arahy.Tifrunner.gnm2.ann1.3PZ9K2	MMDH	15	71.21	39.9733	45.0733	61.8167	28.8567	27.5733	41.29	15.9233	23.6133	34.55	14.9867	25.77
arahy.Tifrunner.gnm2.ann1.9BBP6D	MMDH	16	47.03	39.08	39.0633	40.3367	26.8867	28.45	50.9333	22.16	33.4833	40.3933	22.5067	35.8667
arahy.Tifrunner.gnm2.ann1.3DBG0K	MDH2	17	24.03	52.11	29.0633	50.2867	74.86	37.2933	117.897	129.9	81.8467	275.573	177.677	105.543
arahy.Tifrunner.gnm2.ann1.JDV80H	At3g47520	18	31.8333	5.21	7.26667	50.02	3.38333	3.64	7.49	4.09333	5.77	6.04	4.82333	5.60333
arahy.Tifrunner.gnm2.ann1.WNG3H8	CMDH	19	83.71	86.3	107.55	85.8167	59.28	75.1333	126.537	53.99	81.7733	104.537	63.6	87.2233
arahy.Tifrunner.gnm2.ann1.KK1LN5	CMDH	20	94.69	95.3533	129.077	135.483	85.0933	112.647	116.41	86.53	123.683	131.313	115.397	173.74
arahy.Tifrunner.gnm2.ann1.AAGX57	CMDH	21	4.71	4.99667	8.22	4.38333	4.84333	4.46333	1.01	0.58	0.373333	1.51	0.6	0.71
arahy.Tifrunner.gnm2.ann1.H0GHKL	CMDH	22	5.46333	6.7	12.6767	5.86667	5.83	7.06333	0.916667	0.506667	0.483333	0.946667	0.653333	0.663333
arahy.Tifrunner.gnm2.ann1.ZLM6U3	MODA	23	176.353	21.6567	121.553	104.497	13.49	127.47	190.18	4.83	23.0067	105.693	5.78333	18.14
arahy.Tifrunner.gnm2.ann1.C3F51K	MODA	24	7.67667	14.9233	29.2533	6.97667	10.48	24.9167	4.45	52.7433	64.7633	2.79667	30.6033	47.6667
arahy.Tifrunner.gnm2.ann1.MID1KN	MODA	25	155.623	12.8333	69.39	103.14	7.39667	76.0067	122.933	2.03333	9.24333	66.6933	1.78	7.69667
arahy.Tifrunner.gnm2.ann1.DC6B04	ppdK	26	7.3	6.41333	5.93667	5.01667	5.98667	7.74	5.21	3.84333	5.64	4.04	2.71	4.78333
arahy.Tifrunner.gnm2.ann1.YQ8C5N	ppdK	27	2.03667	11.6833	3.88	6.78	33.7	8.59667	8.79333	136.937	55.3933	21.56	167.727	65.5567
arahy.Tifrunner.gnm2.ann1.I3NY02	ppdK	28	5.67333	3.66	4.5	4.1	3.72667	3.91667	5.07667	2.41333	3.96667	3.82667	2.30667	3.33333
arahy.Tifrunner.gnm2.ann1.EQKV61	ppdK	29	0.856667	8.14	2.45333	2.76	22.0733	4.29667	3.37667	88.5667	38.77	8.85333	118.067	45.41
Proline synthesis
arahy.Tifrunner.gnm2.ann1.1W477Y	P5CS	1	7.82333	172.797	141.953	11.68	114.087	121.543	14.55	303.003	293.413	23.4733	270.35	272.607
arahy.Tifrunner.gnm2.ann1.AXAR8E	P5CS	2	21.7367	196.407	146.583	22.5367	206.27	151.8	2.96	16.31	23.7233	4.29333	12.7233	16.01
arahy.Tifrunner.gnm2.ann1.V8868B	P5CS	3	9.72667	126.133	107.817	15.3067	77.3667	79.9733	18.06	219.207	224.877	30.15	181.44	197.897
arahy.Tifrunner.gnm2.ann1.WS4P7I	P5CS	4	8.87	293.313	216.913	11.8367	220.547	204.653	4.39667	104.04	104.573	4.96	68.67	67.5233
arahy.Tifrunner.gnm2.ann1.NA5QFN	PRO2	5	7.55333	7.31333	9.64333	6.37333	7.75333	8.84667	4.53	12.4433	5.24667	4.1	5.89333	5.56333
arahy.Tifrunner.gnm2.ann1.SCHW0S	PRO2	6	6.43667	6.34333	6.81333	6.00333	6.06333	8.22	3.05667	10.99	4.65667	2.74667	7.11667	5.15333
arahy.Tifrunner.gnm2.ann1.WK1M58	PRODH POX1	7	106.48	1.29667	0.76	69.7467	2.01	0.746667	102.137	0.47	0.706667	23.8667	0.803333	0.996667
arahy.Tifrunner.gnm2.ann1.F4PGJ6	PRODH POX2	8	27.5433	0.873333	0.74	45.35	2.32	1.44	19.37	1.50667	0.483333	11.26	2.02	1.11333
arahy.Tifrunner.gnm2.ann1.M9SN56	PRODH POX2	9	150.943	1.95333	1.76333	57.2733	2.23667	1.04667	27.5267	0.32	0.38	5.54333	0.716667	0.446667
arahy.Tifrunner.gnm2.ann1.C9KHWR	proC	10	12.4333	68.7567	40.12	14.2767	74.72	48.5433	8.13	126.007	126.327	11.4767	134.853	119.537
arahy.Tifrunner.gnm2.ann1.LP5CTB	proC	11	4.76	15.52	11.5333	5.08	15.5667	10.6833	3.24667	34.4767	45.1833	3.49333	41.17	44.5067
arahy.Tifrunner.gnm2.ann1.77YH77	putA	12	23.79	133.547	72.4567	34.5933	127.193	80.9767	35.0167	122.36	157.177	21.1667	127.757	131.57
arahy.Tifrunner.gnm2.ann1.0II3I9	putA	13	20.93	135.407	77.95	24.6667	138.727	82.03	62.0167	216.24	228.077	39.0867	207.837	182.953
Starch metabolism
arahy.Tifrunner.gnm2.ann1.2A3E3X	bglX bglB	1	0.04	0.883333	0.37	0.363333	1.96333	1.49	0.01	0.493333	0.233333	0.0366667	0.666667	0.536667
arahy.Tifrunner.gnm2.ann1.6Y4DBB	bglX bglB	2	0.37	2.31667	0.476667	0.326667	1.32	0.326667	0.07	0.466667	0.306667	0	0.323333	0.176667
arahy.Tifrunner.gnm2.ann1.7GZ93W	bglX bglB	3	8.02	3.67667	2.97667	9.63	3.31333	4.57	4.10333	2.82333	3.29667	5.93333	2.00667	2.85333
arahy.Tifrunner.gnm2.ann1.G9Z134	bglX bglB	4	5.82	2.59333	4.26333	6.43	3.07	8.47333	4.84333	13.99	12.99	3.72	9.72667	10.2067
arahy.Tifrunner.gnm2.ann1.ZRSS3A	bglX bglB	5	0.0966667	2.26333	1.45333	0.196667	2.33333	1.50333	0.123333	1.59	1.10667	0.0833333	1.57333	1.62
arahy.Tifrunner.gnm2.ann1.39HWVH	bglX bglB	6	17.0367	26.38	22.33	17.1433	17.84	21.6333	2.05667	1.79667	1.71667	1.12333	2.33	1.92333
arahy.Tifrunner.gnm2.ann1.4Z6VDH	bglX bglB	7	12.22	0.0266667	0.346667	3.08333	0.02	0.106667	0.383333	0.0466667	0	0.19	0	0.0166667
arahy.Tifrunner.gnm2.ann1.60VAUP	bglX bglB	8	13.8333	9.61667	8.43333	20.61	12.1833	14.56	14.9333	3.72	4.73667	17.08	4.53333	5.97
arahy.Tifrunner.gnm2.ann1.6IA9VD	bglX bglB	9	0.276667	0.156667	0.19	0.29	0.0566667	0.113333	0.32	0.103333	0.21	1.30333	0.306667	0.746667
arahy.Tifrunner.gnm2.ann1.D1ITL5	bglX bglB	10	0.3	0.173333	0.0966667	0.146667	0.0433333	0.0566667	0.35	0.22	0.31	0.95	0.416667	1.63
arahy.Tifrunner.gnm2.ann1.G84PUL	bglX bglB	11	12.67	7.87333	5.96333	17.3933	9.09333	10.8133	10.16	2.79	2.99	10.5367	3.07667	3.44667
arahy.Tifrunner.gnm2.ann1.IEIY3V	bglX bglB	12	0.0466667	0	0	0.0233333	0.0133333	0.01	2.42667	0.54	0.293333	1.65667	0.666667	0.276667
arahy.Tifrunner.gnm2.ann1.JGCP84	bglX bglB	13	18.18	5.98333	4.69333	15.1067	4.35	9.28667	9.05333	1.21	2.87	6.52	1	3.45
arahy.Tifrunner.gnm2.ann1.L6U8ZT	bglX bglB	14	1.88333	0.323333	0.646667	1.80333	0.293333	0.506667	1.23333	0.08	0.166667	1.82333	0.21	0.24
arahy.Tifrunner.gnm2.ann1.M8S3TB	bglX bglB	15	114.63	0.493333	2.03	30.2667	0.26	1.13	3.21667	0.07	0.0133333	1.31667	0.0333333	0.0666667
arahy.Tifrunner.gnm2.ann1.PT6J7Z	bglX bglB	16	2.30667	0.913333	1.11667	1.95	1.6	1.23667	10.2	2.28	3.96667	6.14333	2.47333	3.51667
arahy.Tifrunner.gnm2.ann1.R2U555	bglX bglB	17	6.89333	2.73	3.03	7.29333	2.40667	3.05	8.89667	1.51667	2.38667	9.89333	1.85333	2.64667
arahy.Tifrunner.gnm2.ann1.THXS6I	bglX bglB	18	0.71	1.53	0.52	1.13667	1.67667	0.776667	0.996667	7.82	3.66	1.53333	4.34333	2.26
arahy.Tifrunner.gnm2.ann1.UEEX8A	bglX bglB	19	12.21	0.04	0.223333	4.14	0.0166667	0.133333	1.96	0.0766667	0	1.32	0.0333333	0
arahy.Tifrunner.gnm2.ann1.W2WG0I	bglX bglB	20	65.4633	45.6433	17.3167	44.6933	18.7767	24.5267	15.4667	3.19667	5.83333	10.2433	2.24	11.1467
arahy.Tifrunner.gnm2.ann1.XSZ7IL	bglX bglB	21	1.01667	1.42333	1.02667	1.13667	1.34333	1	1.45333	5.78	3.43667	1.06	4.35	3.07333
arahy.Tifrunner.gnm2.ann1.YDQ82R	bglX bglB	22	63.5067	68.2567	54.9033	65.1933	52.9	65.37	6.66	7.7	6.86333	3.32333	6.61667	4.67
arahy.Tifrunner.gnm2.ann1.424QFW	bglX bglB	23	8.93667	6.10333	4.59667	10.17	3.65	2.88	0.776667	0.383333	0.323333	1.10333	0.266667	0.29
arahy.Tifrunner.gnm2.ann1.R34KW1	bglX bglB	24	8.18	13.3133	9.91	11.4933	13.5067	12.1367	0.906667	4.56333	3.85333	0.666667	1.27	3.04
arahy.Tifrunner.gnm2.ann1.S8ZBKA	bglX bglB	25	4.87	5.21	3.46667	8.42333	5.53333	5.38	5.02	2.1	0.96	11.1733	3.24667	1.57667
arahy.Tifrunner.gnm2.ann1.ZLL7AW	bglX bglB	26	18.37	9.95333	9.09	16.63	10.6033	9.36	13.5	8.89	5.00667	23.4267	9.88333	5.48333
arahy.Tifrunner.gnm2.ann1.H92XRP	bglX bglB	27	3.05	5.73667	3.19333	16.9933	8.47	13.5267	0.67	5.79667	4.43	1.12	5.66667	5.11
arahy.Tifrunner.gnm2.ann1.NH7NMJ	bglX bglB	28	3.29	7.11333	3.16333	20.6033	8.76	16.8033	0.903333	5.81	4.50333	1.48667	7.03667	5.14333
arahy.Tifrunner.gnm2.ann1.EI801T	bglX bglB	29	11.76	11.4067	11.14	13.4933	8.63667	10.0167	6.86	4.71	5.13	10.26	3.91333	5.28
arahy.Tifrunner.gnm2.ann1.L1CXX4	bglX bglB	30	7.97333	6.31	6.15	7.83667	4.00667	5.31	4.65667	2.22	3.14	5.58333	2.08667	3.26333
arahy.Tifrunner.gnm2.ann1.0XM443	bglX bglB	31	52.57	37.94	59.5633	31.84	21.8267	59.43	69.1033	3.67333	11.41	42.25	2.98333	8.43
arahy.Tifrunner.gnm2.ann1.7RJD9X	bglX bglB	32	19.7867	14.01	23.3767	4.49	2.46	6.67667	36.3567	1.97667	6.39667	5.49333	0.486667	1.42
arahy.Tifrunner.gnm2.ann1.6J1K9T	bglX bglB	33	6.11	6.40667	4.44	8.4	3.14333	6.77333	0.2	0.196667	0.236667	0.143333	0.41	0.42
arahy.Tifrunner.gnm2.ann1.C1I278	bglX bglB	34	4.49	4.04	2.97	4.75	1.90333	3.77	0.986667	0.143333	0.286667	1.2	0.153333	0.576667
arahy.Tifrunner.gnm2.ann1.L4CNUE	bglX bglB	35	2.32667	2.60333	1.56333	2.59	1.08667	2.03	0.223333	0.173333	0.13	0.153333	0.23	0.0666667
arahy.Tifrunner.gnm2.ann1.NE11RF	bglX bglB	36	26.3333	35.8233	32.9867	52.66	57.4633	77.3267	7.44333	26.55	19.03	13.7733	24.4133	21.5
arahy.Tifrunner.gnm2.ann1.QX73S9	bglX bglB	37	17.8233	25.35	8.37667	26.6167	5.46667	6.20667	0.08	0.01	0.0466667	0.136667	0.03	0.0733333
arahy.Tifrunner.gnm2.ann1.Y7IGXD	bglX bglB	38	2.27667	2.09	1.53667	2.16333	1.03	2.54667	0.386667	0.226667	0.33	0.886667	0.0666667	0.733333
arahy.Tifrunner.gnm2.ann1.ZQC39I	bglX bglB	39	25.1433	58.8067	27.3867	50.3	110.187	87.3367	3.10667	14.5633	8.7	5.75	12.9633	9.89667
arahy.Tifrunner.gnm2.ann1.E0PWE1	bglX bglB	40	15.4233	14.0567	7.85667	21.6467	4.07667	5.26333	0.0266667	0.01	0	0.0366667	0.01	0.13
arahy.Tifrunner.gnm2.ann1.FUGS44	CELB	41	171.41	14.22	18.5167	161.197	14.18	14.7233	97.9233	9.20333	12.49	79.33	9.64333	13.6033
arahy.Tifrunner.gnm2.ann1.KKSD5Z	CELB	42	30.4367	55.4633	72.53	58.71	47.7033	58.12	15.1133	4.71333	4.31333	20.11	4.17333	5.06
arahy.Tifrunner.gnm2.ann1.UMQ1DG	CELB	43	1.51	0	0	4.87	0	0	0.593333	0	0.0666667	0.866667	0	0
arahy.Tifrunner.gnm2.ann1.YL076N	CELB	44	186.013	16.22	19.58	186.06	14.7	14.2233	106.823	7.77667	10.22	92.3567	8.53	13.12
arahy.Tifrunner.gnm2.ann1.EC4LZV	glgC	45	6.18333	14.9667	13.9467	6.19333	9.06333	7.62	7.90333	2.90333	4.53333	9.15333	3.58667	5.73667
arahy.Tifrunner.gnm2.ann1.L6ZHES	glgC	46	8.55667	56.0567	30.8567	2.94667	9.42333	10.51	7.1	2.18	7.48	2.84333	2.95	5.58667
arahy.Tifrunner.gnm2.ann1.RCXU7Z	glgC	47	1.94	4.41	3.69333	1.28	1.1	1.17667	2.07333	0.996667	0.956667	1.89667	0.816667	0.98
arahy.Tifrunner.gnm2.ann1.V374FJ	glgC	48	11.3467	63.5033	40.4533	4.82	10.42	16.8733	22.15	2.31333	8.04333	8.23333	2.69333	6.18
arahy.Tifrunner.gnm2.ann1.Y7NYXA	glgC	49	1.08	2.04333	1.65	0.956667	0.556667	0.696667	1.26	0.226667	0.4	1.39	0.17	0.313333
arahy.Tifrunner.gnm2.ann1.5W32PJ	glgA2	50	9.22333	8.58667	8.70667	9.40667	6.60667	6.67667	12.0233	5.88667	7.53	15.32	7.05667	8.41667
arahy.Tifrunner.gnm2.ann1.733TCI	glgA2	51	7.67667	8.42	9.43667	8.89	6.26	6.02333	8.89667	8.17333	8.56333	13.8933	8.39333	9.36
arahy.Tifrunner.gnm2.ann1.27CGVJ	glgA2	52	6.91333	46.4233	26.7833	18.9133	62.5067	32.2	14.4233	30.6767	23.87	29.2	32.59	29.9367
arahy.Tifrunner.gnm2.ann1.83FHR0	glgA2	53	0.69	0.136667	0.04	0.123333	0.12	0.0866667	0.13	0.156667	0.566667	0.336667	0.08	0.166667
arahy.Tifrunner.gnm2.ann1.9G3TAM	glgA2	54	5.02	31.3867	20.82	14.23	43.2733	26.1833	7.63667	22.2667	17.2333	15.6367	20.44	21.0733
arahy.Tifrunner.gnm2.ann1.UUZ1A7	glgA2	55	0.4	0.04	0.0566667	2.01667	0.0866667	0.0433333	8.33333	2.46667	0.623333	3.77333	6.61333	2.66
arahy.Tifrunner.gnm2.ann1.4XJ09G	glgA3	56	10.29	18.5767	18.49	9.8	14.74	12.7333	7.36	5.77667	11.5767	8.72	6.28	14.75
arahy.Tifrunner.gnm2.ann1.A9I5GT	glgA3	57	9.25	19.9467	20.6067	10.04	17.7033	14.0333	12.5833	3.75667	9.42667	15.5533	4.20333	10.3433
arahy.Tifrunner.gnm2.ann1.J4P8M7	glgA3	58	1.86333	7.34	4.75	1.42667	7.98	3.95333	5.38333	24.52	28.36	3.72	28.5567	31.41
arahy.Tifrunner.gnm2.ann1.V3P7C9	glgA3	59	1.28333	5.89	3.93333	1.98667	7.09	3.73	2.39333	30.5367	24.2033	2.21	34.0533	28.21
arahy.Tifrunner.gnm2.ann1.3T1LZQ	glgA4	60	2.04	5.09333	2.5	3.08667	5.32333	3.20333	6.27667	9.99	8.43667	6.98	12.91	10.7733
arahy.Tifrunner.gnm2.ann1.5JCE23	glgA5	61	3.17667	1.55333	4.00333	3.10667	1.31333	2.96	18.2733	0.936667	3.71333	14.8767	1.13667	3.17667
arahy.Tifrunner.gnm2.ann1.H0PV48	glgA6	62	2.04	5.09333	2.5	3.08667	5.32333	3.20333	6.27667	9.99	8.43667	6.98	12.91	10.7733
arahy.Tifrunner.gnm2.ann1.MB9SFC	glgA7	63	4.32	1.76667	4.21333	3.91	1.12333	3.16	19.6533	0.766667	4.43	16.3233	1.02	3.1
arahy.Tifrunner.gnm2.ann1.PH1SAB	WAXY	64	0.15	6.43333	1.81	0.13	5.66667	1.81667	0.343333	8.00667	3.67	0.1	11.63	4.73
arahy.Tifrunner.gnm2.ann1.VAT0VP	WAXY	65	20.4967	124.003	65.6667	10.0567	71.62	44.31	15.78	47.8167	63.31	6.78	50.6833	72.6233
arahy.Tifrunner.gnm2.ann1.VC882V	WAXY	66	0.253333	4.74	1.40333	0.45	4.55333	1.77333	0.51	13.06	4.75333	0.293333	23.8867	8.3
GR synthesis pathway
arahy.Tifrunner.gnm2.ann1.H2G8AX	GR1(GSR)	1	3.32667	5.60333	4.81333	2.07333	4.67333	4.92333	7.34	14.69	12.62	3.97333	18.1767	12.5933
arahy.Tifrunner.gnm2.ann1.AS50A0	GR1(GSR)	2	3.17333	8.43667	6.07	2.04667	6.92	5.77333	12.0867	35.8767	23.3633	4.53	43.28	24.84
arahy.Tifrunner.gnm2.ann1.R65TT7	DHAR2	3	33.69	45.1167	50.1833	30.5433	26.1233	33.8667	17.89	19.4133	36.7033	20.4433	14.55	33.1633
arahy.Tifrunner.gnm2.ann1.WA1G5B	DHAR2	4	2.88333	1.87	1.56	4.82333	2.51	3.55333	2.27333	1.10333	2.00333	3.98	3.23333	2.32667
arahy.Tifrunner.gnm2.ann1.PCJ45Z	DHAR2	5	25.5267	37.8933	46.19	20.5033	22	29.1267	8.43667	19.12	23.89	8.09667	14.7967	24.5067
arahy.Tifrunner.gnm2.ann1.2L7D1S	DHAR3	6	4.13	4.22	5.16333	7.71333	5.96	7.38667	5.63667	12.77	12.2	13.3	11.2567	14.7567
arahy.Tifrunner.gnm2.ann1.2R4QUJ	GPX1	7	2.35667	4.90333	3.35	2.75667	4.38333	2.8	8.19333	11.8867	14	8.62	12.88	13.0267
arahy.Tifrunner.gnm2.ann1.IVQU0N	GPX2	8	6.34667	8.21	7.71333	5.85	6.21333	6.92	6.64667	11.3433	7.88333	6.40667	10.8767	8.93333
arahy.Tifrunner.gnm2.ann1.99FZNU	GPX6	9	14.27	42.3833	33.48	16.4533	32.87	21.92	15.79	53.7533	52.4133	18.6067	61.77	43.5633
arahy.Tifrunner.gnm2.ann1.L1AKIM	GPX5	10	23.4933	20.87	13.62	26.84	20.8467	21.97	19.61	19.2767	18.23	25.79	21.39	18.05
arahy.Tifrunner.gnm2.ann1.LZK65C	GPX2	11	29.9333	40.2767	33.9933	28.2333	29.8233	32.64	36.2833	52.02	47.9267	29.99	55.5833	46.84
arahy.Tifrunner.gnm2.ann1.P3A43G	GPX8	12	6.20667	4.80667	2.34667	7.82	3.05333	3.62	10.0333	7.70667	7.97	9.66	8.24667	7.47667
arahy.Tifrunner.gnm2.ann1.SK03LI	GPX5	13	33.1833	15.95	10.42	29.95	14.6733	18.99	21.2633	11.47	14.13	19.3333	13.7533	14.2467
arahy.Tifrunner.gnm2.ann1.UU3TWM	GPX4	14	1.03333	0.393333	0.486667	0.963333	0.653333	0.406667	0.89	0.373333	0.503333	0.91	0.333333	1.12667
arahy.Tifrunner.gnm2.ann1.4GQ7KG	G6PD4	15	12.2867	4.88333	5.67333	13.3	2.84333	5.35	13.0933	1.52333	3.93	12.91	1.74333	4.18333
arahy.Tifrunner.gnm2.ann1.50GAHB	G6PD2	16	16.5833	9.60667	7.57	10.6867	10.4267	6.23333	2.97333	3.52333	2.30333	2.72667	4.46	2.41
arahy.Tifrunner.gnm2.ann1.74FNJK	G6PD6	17	50.52	111.17	94.4367	35.2567	82.1867	73.0933	15.19	18.6467	20.5833	11.1867	18.62	21.04
arahy.Tifrunner.gnm2.ann1.EB7VHI	G6PD2	18	16.5833	9.60667	7.57	10.6867	10.4267	6.23333	2.97333	3.52333	2.30333	2.72667	4.46	2.41
arahy.Tifrunner.gnm2.ann1.EMYR7K	G6PD	19	6.72333	2.49	3.95667	13.4333	3.92	4.17333	25.7867	0.566667	1.86333	36.64	1.36	2.27
arahy.Tifrunner.gnm2.ann1.J6J42Y	G6PD6	20	0.0566667	0.0866667	0.0766667	1.03667	0.34	0.736667	0.0766667	0	0	0.176667	0.0866667	0.13
arahy.Tifrunner.gnm2.ann1.R0K9MP	G6PD6	21	11.8967	13.5767	14.9033	8.63	18.1233	14.6933	21.2133	25.5367	25.1533	17.61	29.9633	24.5367
arahy.Tifrunner.gnm2.ann1.UMN62Y	G6PD6	22	7.57333	10.1	9.45	7.42333	15.4	12.3767	30.6167	26.51	23.61	22.1667	32.2567	25.5233
arahy.Tifrunner.gnm2.ann1.RAR9LN	G6PD1	23	1.59333	0.666667	0.903333	4.11667	1.05	1.33	5.60333	0.32	0.89	8.57333	0.45	0.926667
arahy.Tifrunner.gnm2.ann1.VZQ4XE	G6PD6	24	31.9067	28.23	38.3967	29.01	24.1667	39.0933	33.56	29.62	34.51	27.77	26.9967	36.9367
arahy.Tifrunner.gnm2.ann1.WB3DE2	G6PD4	25	17.86	5.70333	4.24	22.2933	2.52	4.34667	10.0067	1.83333	3.46	9.23667	1.65333	3.86333
arahy.Tifrunner.gnm2.ann1.XC1VLW	G6PD6	26	71.6867	129.59	102.513	42.9967	86.8133	83.62	18.61	20.9033	24.2867	14.17	21.59	26.3833
arahy.Tifrunner.gnm2.ann1.AHDT32	ICDH-1	27	14.3267	9.67	6.98333	16.2567	8.93667	5.72333	8.31667	6.55	5.48667	8.75	8.32333	6.32667
arahy.Tifrunner.gnm2.ann1.D51ZYB	IDH1	28	149.473	53.7433	98.8367	114.233	31.7867	91.83	179.777	90.2333	183.997	128.413	42.42	89.7033
arahy.Tifrunner.gnm2.ann1.RH103U	PGD2	29	26.74	39.93	41.37	18.2967	26.7067	25.6667	15.0333	9.30333	9	12.5867	9.08333	8.93
backbone pathway
arahy.Tifrunner.gnm2.ann1.2P4BCH	DXS	1	37.4367	17.7133	17.7667	3.65	1.29	2.21667	30.24	12.39	15.81	0.36	0.0566667	0.0666667
arahy.Tifrunner.gnm2.ann1.E5IAKT	DXS	2	203.48	1.06	0.333333	325.403	0.773333	0.683333	51.4967	5.76333	0.97	21.27	6.34667	2.74333
arahy.Tifrunner.gnm2.ann1.I8UD53	DXS	3	128.59	0.963333	0.596667	245.86	0.556667	0.303333	28.9267	1.14	0.7	14.5833	3.66667	2.19667
arahy.Tifrunner.gnm2.ann1.RRZ6LI	DXS	4	5.41333	0.59	3.00667	2.06333	0.823333	2.34333	0.576667	0.0966667	0.136667	0.776667	0.456667	0.46
arahy.Tifrunner.gnm2.ann1.UN6GTT	DXS	5	12.3533	3.85667	7.40333	5.34667	2.40333	6.09667	0.87	0.146667	0.17	0.92	0.663333	0.493333
arahy.Tifrunner.gnm2.ann1.2KV8GB	DXR	6	17.08	16.3267	13.2	12.64	12.27	9.42	14.2267	13.38	12.1133	19.3967	16.6033	16.6433
arahy.Tifrunner.gnm2.ann1.5ZTX8H	DXR	7	3.86667	8.80667	7.76333	3.91333	18.0067	16.6167	49.54	311.163	341.473	90.31	401.117	345.083
arahy.Tifrunner.gnm2.ann1.9FL7A6	DXR	8	17.7033	11.2467	9.44667	11.3733	7.57667	7.20333	15.1533	7.63667	9.74	16.62	10.7667	11.8433
arahy.Tifrunner.gnm2.ann1.NJJ8BU	DXR	9	5.39333	31.3333	21.8733	7.22667	54.6667	43.3033	66.64	701.527	736.593	120.99	813.35	762
arahy.Tifrunner.gnm2.ann1.PPAS6H	ispD	10	1.93	0.77	0.62	1.72667	0.533333	0.593333	2.52	0.856667	1.26	2.27667	0.786667	1.27333
arahy.Tifrunner.gnm2.ann1.FQN863	ispD	11	1.94667	0.846667	0.876667	1.65667	0.823333	1.02333	2.08333	0.796667	1.14667	2.36667	1.04333	1.49
arahy.Tifrunner.gnm2.ann1.CPM77E	ispE	12	9.80667	8.41333	11.22	8.50667	7.84	13.61	18.2133	18.2267	25.6667	16.3933	18.94	30.5467
arahy.Tifrunner.gnm2.ann1.G3L2E7	ispE	13	12.2667	10.2267	14.8167	10.1733	13.6867	18.1233	19.3967	16.96	21.1767	20.5967	16.9967	22.13
arahy.Tifrunner.gnm2.ann1.072U0I	ispF	14	10.04	10.9	10.9667	8.78667	11.42	11.2467	14.6767	26.7233	37.3333	13.8067	29.59	33.79
arahy.Tifrunner.gnm2.ann1.RG9U10	ispF	15	30.27	29.2767	25.9133	25.6667	26.5	31.2233	50.1533	59.22	73.62	47.6367	64.9433	79.14
arahy.Tifrunner.gnm2.ann1.068WZH	gcpE	16	5.72667	2.20333	2.22667	2.48	0.853333	2.14	3.88333	0.943333	1.02667	2	0.883333	0.9
arahy.Tifrunner.gnm2.ann1.ETHX4E	gcpE	17	14.2167	35.5067	30.3633	14.42	41.38	41.4233	23.25	91.6767	96.5533	22.8233	114.71	139.77
arahy.Tifrunner.gnm2.ann1.VBZF8N	gcpE	18	18.42	31.2	28	15.7867	34.1533	34.7733	28.64	86.75	105.25	25.1433	98.98	127.703
arahy.Tifrunner.gnm2.ann1.X2DMBM	gcpE	19	3.67333	1.38	1.54667	1.7	0.64	1.45333	1.02667	0.143333	0.103333	0.246667	0.226667	0.176667
arahy.Tifrunner.gnm2.ann1.3X9B1A	ispH	20	74.0733	79.9833	59.25	50.6233	63.43	73.21	87.8433	166.88	205.847	80.6767	176.017	233.14
arahy.Tifrunner.gnm2.ann1.VN2ELX	ispH	21	79.1667	84.7567	58.1	60.11	79.0533	77.5233	76.4667	203.303	221.18	75.1467	211.817	245.473
arahy.Tifrunner.gnm2.ann1.6CV0C7	ispS	22	0	0	0	0.00666667	0	0	0	0.646667	0.713333	0	0.2	2.83
arahy.Tifrunner.gnm2.ann1.74CD3Z	ispS	23	0.0133333	0	0	0.01	0	0.0166667	0.01	1.43667	2.79667	0	0.423333	12.8233
arahy.Tifrunner.gnm2.ann1.AP3MRM	ispS	24	0.403333	0.04	0.01	0.07	0	0	1.07333	0.446667	0.02	0.23	0.183333	0.1
arahy.Tifrunner.gnm2.ann1.41S86B	FDPS1	25	140.35	33.7567	27.56	137.363	54.7467	41.2867	10.9967	2.24	3.06667	6.77	1.97667	1.64333
arahy.Tifrunner.gnm2.ann1.M1PYQ3	FDPS1	26	114.39	4.86333	4.08	106.01	2.96333	6.70667	17.9133	0.266667	0.486667	5.06333	0.626667	0.41
arahy.Tifrunner.gnm2.ann1.24MIBH	FDPS1	27	30.34	8.43333	7.21333	50.8533	6.32	5.73333	12.75	2.67333	2.61	22.1867	3.82	3.93667
arahy.Tifrunner.gnm2.ann1.DQ0LIB	FDPS1	28	21.8133	20.01	12.65	31.6533	12.2833	10.3067	15.3133	4.99	4.00667	22.5667	6.00333	6.07667
arahy.Tifrunner.gnm2.ann1.DA3C26	FDPS1	29	15.9433	10.01	12.7433	19.5667	15.12	13.4067	25.15	12.0833	13.95	41.4433	14.3	16.41
arahy.Tifrunner.gnm2.ann1.XMC2AU	FDPS1	30	12.2667	11.1533	11.89	18.95	16.06	10.82	27.21	12.39	13.2333	39.25	15.66	15.8267
GA synthesis
arahy.Tifrunner.gnm2.ann1.KA44CE	TPS28	1	0.333333	0.296667	0.273333	0.503333	0.196667	0.126667	0.273333	0.496667	0.8	0.346667	0.536667	0.87
arahy.Tifrunner.gnm2.ann1.PN0N9Z	TPS28	2	5.33	1.81667	3.11333	3.79667	1.30667	1.79	0.56	1.22667	11.2633	0.106667	0.456667	2.40667
arahy.Tifrunner.gnm2.ann1.YAY0HW	TPS28	3	9.66667	5.36667	6.39333	9.64333	1.79	2.38667	0.0166667	0.04	0.38	0.04	0.0433333	0.12
arahy.Tifrunner.gnm2.ann1.E0N850	TPS4	4	2.74333	2.45667	2.70667	3.59667	2.03333	1.86667	1.5	0.506667	0.53	1.39	0.353333	0.7
arahy.Tifrunner.gnm2.ann1.JE8Q7C	TPS4	5	3.97333	3.63	4.48667	5.02333	3.48	3.22667	1.23667	0.66	0.55	1.32333	0.646667	0.693333
arahy.Tifrunner.gnm2.ann1.F136KG	KO	6	5.82667	9.71333	9.46	6.60667	9.75667	9.11333	4.48667	21.72	18.4467	4.43667	20.6067	18.7067
arahy.Tifrunner.gnm2.ann1.P3G561	KO	7	6.51	3.47667	3.35333	6.44333	4.76667	4.48	2.83	4.77667	3.80333	2.71667	4.33	3.72
arahy.Tifrunner.gnm2.ann1.TMG43S	KO	8	3.74	6.83667	7.53667	6.29	11.8167	11.76	3.69333	73.3533	50.39	2.92	66.7333	47.29
arahy.Tifrunner.gnm2.ann1.XPY7J2	KO	9	6.51	3.47667	3.35333	6.44333	4.76667	4.48	2.83	4.77667	3.80333	2.71667	4.33	3.72
arahy.Tifrunner.gnm2.ann1.10MYPD	KAO1	10	2.24667	6.26667	4.21333	4.84	9.16667	3.77	0.42	0.68	0.65	0.593333	0.713333	0.863333
arahy.Tifrunner.gnm2.ann1.G5TCW6	KAO1	11	3.71333	2.27333	1.94333	4.25333	2.86667	3.25333	3.36	2.84667	3.49667	2.81333	3.82	4.71333
arahy.Tifrunner.gnm2.ann1.GJ85WH	KAO1	12	2.52	8.75	3.26	3.07667	7.59	3.17333	0.863333	1.23	1.46	0.816667	1.18	1.18667
arahy.Tifrunner.gnm2.ann1.D1ZZI9	KAO2	13	9.23333	5.08667	5.11	11.7667	7.34	11.34	10.9433	8.99	11.9433	8.86333	10.35	11.8267
arahy.Tifrunner.gnm2.ann1.2861FR	GA20oX1	14	7.10667	4.37	7.67667	7.05333	1.87667	4.01333	30.9633	0.263333	0.136667	9.08667	0.133333	0.14
arahy.Tifrunner.gnm2.ann1.4TCZ1X	GA20oX1	15	1.89667	26.92	9.83	2.15667	35.6167	14.3533	0.0733333	0.793333	0.303333	0.05	0.256667	0.286667
arahy.Tifrunner.gnm2.ann1.F7AUT2	GA20oX1	16	4.65667	7.92333	3.37333	5.19333	10.4067	4.07667	3.65667	0.193333	0.443333	1.1	0.24	0.243333
arahy.Tifrunner.gnm2.ann1.QV02Z8	GA20oX2	17	22.0067	3.2	7.95	20.0033	2.63	10	58.4433	0.0766667	1.90333	21.18	0.106667	0.456667
arahy.Tifrunner.gnm2.ann1.C5TJ0J	GA20oX2	18	1.27	0.0133333	0.16	0.806667	0.0533333	0.0466667	0	0	0	0	0	0
arahy.Tifrunner.gnm2.ann1.TS21P9	GA20oX2	19	4.44333	0.22	0.35	3.18	0.186667	0.703333	0.0133333	0	0	0	0	0
arahy.Tifrunner.gnm2.ann1.BZC6S9	GA3oX	20	0.0866667	0.34	0.38	0.223333	0.213333	0.106667	0.263333	0.0766667	0.0933333	0.143333	0.193333	0.49
arahy.Tifrunner.gnm2.ann1.JA6ACH	GA3oX	21	0.0866667	0.34	0.38	0.223333	0.213333	0.106667	0.263333	0.0766667	0.0933333	0.143333	0.193333	0.49
arahy.Tifrunner.gnm2.ann1.R01U6H	GA3oX	22	3.12	1.97	1.93333	1.80667	4.84	3.18	16.5333	0.346667	1.17	10.3633	0.293333	0.516667
arahy.Tifrunner.gnm2.ann1.K8MVYG	GA3oX	23	1.6	5.83333	6.39667	2.36667	12.5633	7.48	7.17	0.57	0.31	5.28667	0.563333	0.626667
arahy.Tifrunner.gnm2.ann1.CLXM2V	GA2oX1	24	37.1633	22.0533	33.0667	14.2833	28.66	30.77	10.93	5.46667	2.98	4.43667	12.2133	7.66333
arahy.Tifrunner.gnm2.ann1.QH4I6C	GA2oX1	25	9.53333	1.33	1.05333	4.59	2.27667	1.57667	19.2733	0.3	0.79	2.89667	0.29	0.303333
arahy.Tifrunner.gnm2.ann1.V5BWWI	GA2oX1	26	15.82	22.5767	11	4.94667	32.94	20.5633	47.7367	41.43	21.81	12.1167	69.6967	36.9367
arahy.Tifrunner.gnm2.ann1.IXQG45	GA2oX1	27	0.666667	1.44667	0.523333	0.926667	3.52333	1.10667	2.36667	3.63333	0.72	0.396667	4.96667	1.07667
arahy.Tifrunner.gnm2.ann1.1SCL5Q	GA2oX2	28	5.21	5.29333	5.61667	20.6033	5.13	4.95333	2.41	0.18	0.353333	22.6733	1.57	1.28333
arahy.Tifrunner.gnm2.ann1.FH4MAJ	GA2oX2	29	12.8567	2.25333	2.75333	36.9267	1.68333	1.37667	4.56	0.856667	1.23	24.2467	5.60333	4.01
